# Supplementary material for: Prolonged Lipid Accumulation in Cultured Primary Human Hepatocytes Rather Leads to ER Stress than Oxidative Stress
Source: Int J Mol Sci. 2020 Sep 26;21(19):7097. doi: 10.3390/ijms21197097 (PMC7582586; doi:10.3390/ijms21197097)
Supplement: Supplementary file 1 [file ijms-21-07097-s001.zip]

Archive with 2 entries (2 files):
- Supplementary Material.pdf
- Supplementary Table S1.xlsx
