# Supplementary material for: Prolonged Lipid Accumulation in Cultured Primary Human Hepatocytes Rather Leads to ER Stress than Oxidative Stress
Source: Int J Mol Sci. 2020 Sep 26;21(19):7097. doi: 10.3390/ijms21197097 (PMC7582586; doi:10.3390/ijms21197097)
Supplement: Supplementary file 1 [file ijms-21-07097-s001.zip › Supplementary Table S1.xlsx]

## Sheet: Figure 1 Lipid content
	Supplementary Table S1. Statistical analysis was performed with two-way ANOVA for the main factors time and treatment followed by a Dunnett (comparisons of mean values with the control mean value) or Bonferroni (comparison of different treatments) post hoc analysis. A p value of 0.05 or less was considered significant (black values).
	(A) Statistical analysis for Figure 1B of lipid content.
	source of variation (two-way ANOVA)			p value
				lipid content LLCH	lipid content HLCH
	time			0.0406	0.799
	treatment			0.014	0.0514
	interaction: time x treatment			0.0002	0.0058
	comparison			adjusted p value
				lipid content LLCH	lipid content HLCH
	time (Dunnett's multiple comparisons test)	control	0 vs. 24	0.9779	0.9988
			0 vs. 48	0.2898	0.5664
			0 vs. 72	0.3439	0.276
			0 vs. 96	0.2509	0.241
			0 vs. 120	0.7202	0.1821
		FFA	0 vs. 24	0.0022	0.0892
			0 vs. 48	0.0005	0.0068
			0 vs. 72	0.0002	0.0078
			0 vs. 96	<0.0001	0.0267
			0 vs. 120	<0.0001	0.0033
	treatment (Bonferroni's multiple comparisons test)	control vs. FFA	24	0.0015	0.0995
			48	<0.0001	0.0014
			72	<0.0001	0.0007
			96	<0.0001	0.0019
			120	<0.0001	0.0003

## Sheet: Figure 2 Cell viability
	Supplementary Table S1. Statistical analysis was performed with two-way ANOVA for the main factors time and treatment followed by a Dunnett (comparisons of mean values with the control mean value) or Bonferroni (comparison of different treatments) post hoc analysis. A p value of 0.05 or less was considered significant (black values).
	(B) Statistical analysis for Figure 2A-C of cell viability.
	source of variation (two-way ANOVA)			p value
				XTT LLCH	XTT HLCH	LDH LLCH	LDH HLCH	AST LLCH	AST HLCH
	time			0.2695	0.094	0.0005	0.8292	0.0005	0.0023
	treatment			0.0426	0.2906	0.5062	<0.0001	0.6445	0.2064
	interaction: time x treatment			0.0388	0.1087	0.0654	0.8243	0.7057	0.1493
	comparison			adjusted p value
				XTT LLCH	XTT HLCH	LDH LLCH	LDH HLCH	AST LLCH	AST HLCH
	time (Dunnett's multiple comparisons test)	control	0 vs. 24	0.9985	0.2798	<0.0001	<0.0001	<0.0001	<0.0001
			0 vs. 48	0.134	0.8039	<0.0001	<0.0001	<0.0001	<0.0001
			0 vs. 72	0.5809	0.6516	<0.0001	<0.0001	<0.0001	<0.0001
			0 vs. 96	0.0256	0.2471	<0.0001	<0.0001	<0.0001	<0.0001
			0 vs. 120	0.0325	0.7352	0.0002	<0.0001	<0.0001	<0.0001
		FFA	0 vs. 24	0.8891	0.171	<0.0001	<0.0001	<0.0001	<0.0001
			0 vs. 48	0.6363	0.7076	<0.0001	<0.0001	<0.0001	<0.0001
			0 vs. 72	0.1488	0.842	<0.0001	<0.0001	<0.0001	<0.0001
			0 vs. 96	0.4299	0.3722	<0.0001	<0.0001	<0.0001	<0.0001
			0 vs. 120	0.9149	0.0981	<0.0001	<0.0001	<0.0001	<0.0001
	treatment (Bonferroni's multiple comparisons test)	control vs. FFA	24	>0.9999	>0.9999	>0.9999	>0.9999	>0.9999	0.1743
			48	0.0294	0.3988	>0.9999	>0.9999	>0.9999	>0.9999
			72	0.0284	0.3858	>0.9999	>0.9999	>0.9999	0.0771
			96	0.0034	0.0271	>0.9999	>0.9999	>0.9999	>0.9999
			120	0.0155	0.0274	0.0165	>0.9999	>0.9999	>0.9999

## Sheet: Figure 3 ROS content
	Supplementary Table S1. Statistical analysis was performed with two-way ANOVA for the main factors time and treatment followed by a Dunnett (comparisons of mean values with the control mean value) or Bonferroni (comparison of different treatments) post hoc analysis. A p value of 0.05 or less was considered significant (black values).
	(C) Statistical analysis for Figure 3A-B of ROS content and 4-HNE adducts.
	source of variation (two-way ANOVA)			p value
				ROS content LLCH	ROS content HLCH	4-HNE adduct LLCH	4-HNE adduct HLCH
	time			0.3194	0.0507	0.3528	0.3433
	treatment			0.0956	0.3159	0.0643	0.5056
	interaction: time x treatment			0.0174	0.4941	0.0416	0.6776
	comparison			adjusted p value
				ROS content LLCH	ROS content HLCH	4-HNE adduct LLCH	4-HNE adduct HLCH
	time (Dunnett's multiple comparisons test)	control	0 vs. 24	0.0287	0.6888	0.9076	0.5981
			0 vs. 48	0.0553	0.8444	0.9793	0.564
			0 vs. 72	0.0012	0.0628	0.9901	0.2219
			0 vs. 96	0.4251	0.0346	0.1403	0.1584
			0 vs. 120	0.0001	0.0101	0.3693	0.1352
		FFA	0 vs. 24	0.0007	0.2289	0.0025	0.1446
			0 vs. 48	0.8912	0.0386	0.0054	0.0183
			0 vs. 72	<0.0001	0.0123	0.0015	0.1458
			0 vs. 96	0.0022	0.0007	0.0007	0.0271
			0 vs. 120	<0.0001	0.001	0.0003	0.0218
	treatment (Bonferroni's multiple comparisons test)	control vs. FFA	24	0.1892	>0.9999	0.0116	>0.9999
			48	0.0242	0.2784	0.0037	0.2761
			72	0.1188	>0.9999	0.0042	>0.9999
			96	0.0004	0.1481	0.0325	>0.9999
			120	0.5645	0.8457	0.0045	>0.9999

## Sheet: Figure 4 GSH and GSSG content
	Supplementary Table S1. Statistical analysis was performed with two-way ANOVA for the main factors time and treatment followed by a Dunnett (comparisons of mean values with the control mean value) or Bonferroni (comparison of different treatments) post hoc analysis. A p value of 0.05 or less was considered significant (black values).
	(D) Statistical analysis for Figure 4 of GSH and GSSG concentration.
	source of variation (two-way ANOVA)			p value
				GSH LLCH	GSH HLCH	GSSG LLCH	GSSG HLCH
	time			0.0009	0.0318	0.2032	0.1459
	treatment			0.0104	0.0598	0.7279	0.8432
	interaction: time x treatment			0.0281	0.1195	0.5019	0.5802
	comparison			adjusted p value
				GSH LLCH	GSH HLCH	GSSG LLCH	GSSG HLCH
	time (Dunnett's multiple comparisons test)	control	0 vs. 24	0.0018	0.8074	0.2587	0.9951
			0 vs. 48	<0.0001	0.9306	0.0003	0.1621
			0 vs. 72	<0.0001	0.0847	-	-
			0 vs. 96	<0.0001	0.0259	-	-
			0 vs. 120	<0.0001	0.0463	-	-
		FFA	0 vs. 24	0.9974	0.3512	0.0556	0.4447
			0 vs. 48	<0.0001	0.0761	0.0003	0.1074
			0 vs. 72	<0.0001	0.2044	-	-
			0 vs. 96	<0.0001	0.0381	-	-
			0 vs. 120	<0.0001	0.2209	-	-
	treatment (Bonferroni's multiple comparisons test)	control vs. FFA	24	0.0042	0.1427	0.9609	0.9609
			48	0.2163	0.4104	>0.9999	>0.9999
			72	>0.9999	>0.9999	-	-
			96	>0.9999	>0.9999	-	-
			120	>0.9999	>0.9999	-	-

## Sheet: Figure 5 Menadione incubation
	Supplementary Table S1. Statistical analysis was performed with two-way ANOVA for the main factors time and treatment followed by a Dunnett (comparisons of mean values with the control mean value) or Bonferroni (comparison of different treatments) post hoc analysis. A p value of 0.05 or less was considered significant (black values).
	(E) Statistical analysis for Figure 5A-F of menadione incubation.
	source of variation (two-way ANOVA)			p value
				menadione ROS	menadione 4-HNE adduct	menadione GSH	menadione LDH	menadione AST	menadione XTT
	concentration			0.0255	0.3781	0.1367	0.0091	0.0082	0.0012
	treatment			0.8197	0.2257	0.1187	0.2495	0.341	0.0749
	interaction: concentration x treatment			0.1294	0.518	0.2042	0.0208	0.0505	0.5582
	comparison			adjusted p value
				menadione ROS	menadione 4-HNE adduct	menadione GSH	menadione LDH	menadione AST	menadione XTT
	concentration (Dunnett's multiple comparisons test)	control	0 vs. 1	0.7925	0.9499	0.9083	>0.9999	0.8599	0.059
			0 vs. 5	0.821	>0.9999	0.0249	0.9985	0.9526	0.0543
			0 vs. 10	0.0006	0.2437	0.1959	<0.0001	0.0002	0.0009
		FFA	0 vs. 1	0.722	0.9902	>0.9999	0.9971	0.9975	0.6544
			0 vs. 5	0.4225	0.6999	0.9977	0.9684	0.9238	0.4055
			0 vs. 10	0.0002	0.8389	0.6026	0.0152	0.0335	0.0012
	treatment (Bonferroni's multiple comparisons test)	control vs. FFA	0	>0.9999	0.9253	>0.9999	>0.9999	>0.9999	0.0831
			1	0.1038	>0.9999	>0.9999	>0.9999	>0.9999	>0.9999
			5	>0.9999	>0.9999	0.0229	>0.9999	>0.9999	0.7337
			10	>0.9999	0.1639	0.8323	0.003	0.0199	0.1108

## Sheet: Figure 6 Western blot
	Supplementary Table S1. Statistical analysis was performed with two-way ANOVA for the main factors time and treatment followed by a Dunnett (comparisons of mean values with the control mean value) or Bonferroni (comparison of different treatments) post hoc analysis. A p value of 0.05 or less was considered significant (black values).
	(F) Statistical analysis for Figure 6 of Western blot analysis.
	source of variation (two-way ANOVA)			p value
				IRE1a LLCH	IRE1a HLCH	ATF6a LLCH	ATF6a HLCH	PERK LLCH	PERK HLCH
	time			0.2587	0.3566	0.1237	0.1038	0.1452	0.007
	treatment			0.1847	0.2355	0.0607	0.1075	0.1897	0.2805
	interaction: time x treatment			0.0104	0.0745	0.0393	0.043	0.0525	0.0383
	comparison			adjusted p value
				IRE1a LLCH	IRE1a HLCH	ATF6a LLCH	ATF6a HLCH	PERK LLCH	PERK HLCH
	time (Dunnett's multiple comparisons test)	control	0 vs. 24	0.6314	0.94	0.9541	0.7845	0.9308	0.4933
			0 vs. 48	0.467	0.9969	0.2521	0.5162	0.0879	0.1063
			0 vs. 72	0.9416	0.9999	0.4378	0.8215	0.0506	0.0213
			0 vs. 96	0.3697	0.9164	0.9971	0.9879	0.4341	0.2197
			0 vs. 120	>0.9999	0.7689	>0.9999	0.9957	0.2082	0.4339
		FFA	0 vs. 24	0.8223	0.4168	0.7903	0.2859	0.7635	0.8886
			0 vs. 48	0.9926	0.3875	0.1208	0.1278	0.0152	0.1394
			0 vs. 72	0.0222	0.1538	0.0028	0.1112	0.0005	0.0266
			0 vs. 96	0.0044	0.0084	0.005	0.001	0.0005	0.0011
			0 vs. 120	0.1372	0.2077	0.1646	0.0249	0.0025	0.0022
	treatment (Bonferroni's multiple comparisons test)	control vs. FFA	24	>0.9999	>0.9999	>0.9999	>0.9999	>0.9999	>0.9999
			48	0.5245	0.4688	>0.9999	>0.9999	>0.9999	>0.9999
			72	0.0119	0.235	0.0492	0.8818	0.0665	>0.9999
			96	0.0006	0.0042	0.0046	0.0025	0.0058	0.0384
			120	0.2639	0.0679	0.3256	0.0708	0.1086	0.038

## Sheet: Figure 7 SRB
	Supplementary Table S1. Statistical analysis was performed with two-way ANOVA for the main factors time and treatment followed by a Dunnett (comparisons of mean values with the control mean value) or Bonferroni (comparison of different treatments) post hoc analysis. A p value of 0.05 or less was considered significant (black values).
	(G) Statistical analysis for Figure 7 of SRB.
	source of variation (two-way ANOVA)			p value
				SRB LLCH	SRB HLCH
	time			0.101	0.8426
	treatment			0.165	0.1406
	interaction: time x treatment			0.2035	0.0685
	comparison			adjusted p value
				SRB LLCH	SRB HLCH
	time (Dunnett's multiple comparisons test)	control	0 vs. 24	0.8448	>0.9999
			0 vs. 48	0.0029	0.9985
			0 vs. 72	0.0153	0.0968
			0 vs. 96	0.0083	0.0199
			0 vs. 120	0.0721	0.0781
		FFA	0 vs. 24	0.5336	0.9894
			0 vs. 48	0.012	0.9427
			0 vs. 72	0.0274	0.9327
			0 vs. 96	0.5389	0.8392
			0 vs. 120	0.9984	0.9932
	treatment (Bonferroni's multiple comparisons test)	control vs. FFA	24	>0.9999	>0.9999
			48	>0.9999	>0.9999
			72	>0.9999	0.5217
			96	0.1247	0.0074
			120	0.1925	0.0669
